# Supplementary material for: Smoking Related Cancers and Loci at Chromosomes 15q25, 5p15, 6p22.1 and 6p21.33 in the Polish Population
Source: PLoS One. 2011 Sep 22;6(9):e25057. doi: 10.1371/journal.pone.0025057 (PMC3178595; doi:10.1371/journal.pone.0025057)
Supplement: Table S1 — Risk estimates per allele by histopathology for rs16969968, rs803419 and rs402710 in lung cancer group. (XLS) [file pone.0025057.s001.xls]

## Sheet: Table S3
Table S1. Risk estimates per allele by histopathology for rs16969968, rs803419 and rs402710 in lung cancer group.
				Lung cancer		unadjusted results				results adjusted for smoking status
			Allel	Cases	Controls	OR	p-value	95% Conf. Interval		OR	p-value	95% Conf. Interval
rs16969968	Histopathology	squamous cell carcinoma	G	371 (59,5%)	1115 (66,3%)	1	---	---	---	1	---	---	---
			A	253 (40,5%)	567 (33,7%)	1.3393	0.003	1.10815	1.61865	1.40132	0.002	1.13296	1.73323
		small cell carcinoma	G	115 (58,1%)	1115 (66,3%)	1	---	---	---	1	---	---	---
			A	83 (41,9%)	567 (33,7%)	1.41204	0.023	1.0477	1.90308	1.48518	0.017	1.07463	2.05259
		adenocarcinoma	G	216 (61,0%)	1115 (66,3%)	1	---	---	---	1	---	---	---
			A	138 (39,0%)	567 (33,7%)	1.25825	0.058	0.992215	1.59562	1.25385	0.088	0.966728	1.62625
		large cell carcinoma	G	40 (60,6%)	1115 (66,3%)	1	---	---	---	1	---	---	---
			A	26 (39,4%)	567 (33,7%)	1.27445	0.343	0.772116	2.10359	1.42244	0.194	0.835533	2.4216
		adenosqaumous carcinoma	G	3 (37,5%)	1115 (66,3%)	1	---	---	---	1	---	---	---
			A	5 (62,5%)	567 (33,7%)	3.19422	0.109	0.770392	13.244	3.22682	0.108	0.773474	13.4619
		carcinomas with pleomorphic, sarcomatoid or sarcomatous elements	G	6 (75,0%)	1115 (66,3%)	1	---	---	---	1	---	---	---
			A	2 (25,0%)	567 (33,7%)	0.659767	0.609	0.134221	3.2431	0.691301	0.647	0.142698	3.34902
		carcinoid tumour	G	0 (0,0%)	1115 (66,3%)	1	---	---	---	1	---	---	---
			A	2 (100,0%)	567 (33,7%)	---	---	---	---	---	---	---	---
		carcinoma of salivary-gland type	G	1 (25,0%)	1115 (66,3%)	1	---	---	---	1	---	---	---
			A	3 (75,0%)	567 (33,7%)	5.71466	0.129	0.60128	54.313	5.82	0.127	0.606472	55.8516
		non-small-cell carcinoma (not otherwise specified)*	G	155 (54,2%)	1115 (66,3%)	1	---	---	---	1	---	---	---
			A	131 (45,8%)	567 (33,7%)	1.66827	0	1.29042	2.15676	1.77961	0	1.34436	2.35579
		other**	G	86 (64,2%)	1115 (66,3%)	1	---	---	---	1	---	---	---
			A	48 (35,8%)	567 (33,7%)	1.09615	0.622	0.761124	1.57866	1.17566	0.413	0.797891	1.73228
	Histopathology by clinical classification	non-small-cell carcinoma	G	792 (58,7%)	1115 (66,3%)	1	---	---	---	1	---	---	---
			A	558 (41,3%)	567 (33,7%)	1.39733	<0,001	1.20138	1.62523	1.46182	<0,001	1.22477	1.74477
		small-cell carcinoma	G	115 (58,1%)	1115 (66,3%)	1	---	---	---	1	---	---	---
			A	83 (41,9%)	567 (33,7%)	1.41204	0.023	1.0477	1.90308	1.48518	0.017	1.07463	2.05259
		other**	G	86 (63,2%)	1115 (66,3%)	1	---	---	---	1	---	---	---
			A	50 (36,8%)	567 (33,7%)	1.14087	0.473	0.795892	1.63539	1.22636	0.296	0.836714	1.79747
rs8034191	Histopathology	squamous cell carcinoma	T	372 (60,0%)	1097 (66,0%)	1	---	---	---	1	---	---	---
			C	248 (40,0%)	565 (34,0%)	1.28634	0.009	1.0656	1.55282	1.29688	0.017	1.04856	1.60401
		small cell carcinoma	T	115 (57,5%)	1097 (66,0%)	1	---	---	---	1	---	---	---
			C	85 (42,5%)	565 (34,0%)	1.41819	0.02	1.05698	1.90285	1.44445	0.025	1.04667	1.99341
		adenocarcinoma	T	216 (62,4%)	1097 (66,0%)	1	---	---	---	1	---	---	---
			C	130 (37,6%)	565 (34,0%)	1.16731	0.205	0.918756	1.4831	1.13853	0.331	0.876329	1.47918
		large cell carcinoma	T	36 (58,1%)	1097 (66,0%)	1	---	---	---	1	---	---	---
			C	26 (41,9%)	565 (34,0%)	1.3911	0.203	0.83641	2.31365	1.46586	0.162	0.857968	2.50447
		adenosqaumous carcinoma	T	3 (37,5%)	1097 (66,0%)	1	---	---	---	1	---	---	---
			C	5 (62,5%)	565 (34,0%)	3.10408	0.116	0.756058	12.7441	3.09915	0.117	0.754478	12.7303
		carcinomas with pleomorphic, sarcomatoid or sarcomatous elements	T	6 (75,0%)	1097 (66,0%)	1	---	---	---	1	---	---	---
			C	2 (25,0%)	565 (34,0%)	0.654984	0.6	0.134446	3.1909	0.678338	0.628	0.141325	3.25593
		carcinoid tumour	T	0 (0,0%)	1097 (66,0%)	1	---	---	---	1	---	---	---
			C	2 (100,0%)	565 (34,0%)	---	---	---	---	---	---	---	---
		carcinoma of salivary-gland type	T	1 (25,0%)	1097 (66,0%)	1	---	---	---	1	---	---	---
			C	3 (75,0%)	565 (34,0%)	5.51204	0.135	0.587438	51.7205	5.52159	0.135	0.587311	51.9111
		non-small-cell carcinoma (not otherwise specified)*	T	159 (55,6%)	1097 (66,0%)	1	---	---	---	1	---	---	---
			C	127 (44,4%)	565 (34,0%)	1.5484	0.001	1.19927	1.99916	1.62966	0.001	1.23226	2.1552
		other**	T	83 (63,8%)	1097 (66,0%)	1	---	---	---	1	---	---	---
			C	47 (36,2%)	565 (34,0%)	1.09667	0.622	0.759862	1.58278	1.12645	0.552	0.760582	1.66831
	Histopathology by clinical classification	non-small-cell carcinoma	T	793 (59,4%)	1097 (66,0%)	1	---	---	---	1	---	---	---
			C	541 (40,6%)	565 (34,0%)	1.32867	<0,001	1.14283	1.54474	1.34521	0.001	1.12689	1.60583
		small-cell carcinoma	T	115 (57,5%)	1097 (66,0%)	1	---	---	---	1	---	---	---
			C	85 (42,5%)	565 (34,0%)	1.41819	0.02	1.05698	1.90285	1.44445	0.025	1.04667	1.99341
		other**	T	83 (62,9%)	1097 (66,0%)	1	---	---	---	1	---	---	---
			C	49 (37,1%)	565 (34,0%)	1.14176	0.473	0.794902	1.63997	1.17663	0.41	0.798974	1.7328
rs402710	Histopathology	squamous cell carcinoma	C***	451 (70,5%)	1071 (63,4%)	1	---	---	---	1	---	---	---
			T	189 (29,5%)	619 (36,6%)	0.72571	0.001	0.595874	0.883835	0.692688	0.001	0.556181	0.862698
		small cell carcinoma	C	132 (67,3%)	1071 (63,4%)	1	---	---	---	1	---	---	---
			T	64 (32,7%)	619 (36,6%)	0.84033	0.276	0.614373	1.14939	0.72249	0.066	0.51104	1.02143
		adenocarcinoma	C	240 (68,2%)	1071 (63,4%)	1	---	---	---	1	---	---	---
			T	112 (31,8%)	619 (36,6%)	0.812922	0.093	0.638429	1.03511	0.750476	0.033	0.576722	0.97658
		large cell carcinoma	C	41 (64,1%)	1071 (63,4%)	1	---	---	---	1	---	---	---
			T	23 (35,9%)	619 (36,6%)	0.970535	0.91	0.57658	1.63367	0.838792	0.544	0.475177	1.48065
		adenosqaumous carcinoma	C	5 (62,5%)	1071 (63,4%)	1	---	---	---	1	---	---	---
			T	3 (37,5%)	619 (36,6%)	1.03753	0.96	0.249883	4.30787	1.0463	0.951	0.249112	4.3946
		carcinomas with pleomorphic, sarcomatoid or sarcomatous elements	C	7 (87,5%)	1071 (63,4%)	1	---	---	---	1	---	---	---
			T	1 (12,5%)	619 (36,6%)	0.250552	0.195	0.0309221	2.03014	0.237962	0.178	0.0294387	1.92352
		carcinoid tumour	C	0 (0,0%)	1071 (63,4%)	1	---	---	---	1	---	---	---
			T	2 (100,0%)	619 (36,6%)	---	---	---	---	---	---	---	---
		carcinoma of salivary-gland type	C	3 (75,0%)	1071 (63,4%)	1	---	---	---	1	---	---	---
			T	1 (25,0%)	619 (36,6%)	0.58041	0.636	0.0609373	5.52824	0.579976	0.638	0.0601103	5.59592
		non-small-cell carcinoma (not otherwise specified)*	C	186 (64,1%)	1071 (63,4%)	1	---	---	---	1	---	---	---
			T	104 (35,9%)	619 (36,6%)	0.968242	0.805	0.749342	1.25109	0.895803	0.434	0.680113	1.1799
		other**	C	88 (66,7%)	1071 (63,4%)	1	---	---	---	1	---	---	---
			T	44 (33,3%)	619 (36,6%)	0.867576	0.454	0.598287	1.25807	0.856835	0.445	0.576299	1.27394
	Histopathology by clinical classification	non-small-cell carcinoma	C	933 (68,3%)	1071 (63,4%)	1	---	---	---	1	---	---	---
			T	433 (31,7%)	619 (36,6%)	0.806496	0.005	0.69429	0.936837	0.755953	0.002	0.635838	0.89876
		small-cell carcinoma	C	132 (67,3%)	1071 (63,4%)	1	---	---	---	1	---	---	---
			T	64 (32,7%)	619 (36,6%)	0.84033	0.276	0.614373	1.14939	0.72249	0.066	0.51104	1.02143
		other**	C	88 (65,7%)	1071 (63,4%)	1	---	---	---	1	---	---	---
			T	46 (34,3%)	619 (36,6%)	0.906403	0.599	0.628507	1.30717	0.898331	0.59	0.608078	1.32713
*subtype not in WHO classification, identified by pathologist in Fine Needle Aspiration biopsy
**subtype not in classification, identified by pathologist in Fine Needle Aspiration biopsy as "cellulae carcinomatose"
***Note that in other studies minor allele (T) is the reference allele.
