# Supplementary material for: Smoking Related Cancers and Loci at Chromosomes 15q25, 5p15, 6p22.1 and 6p21.33 in the Polish Population
Source: PLoS One. 2011 Sep 22;6(9):e25057. doi: 10.1371/journal.pone.0025057 (PMC3178595; doi:10.1371/journal.pone.0025057)
Supplement: Table S2 — Risk estimates per allele for 13 SNPs in lung, bladder and laryngeal cancer group. (XLS) [file pone.0025057.s002.xls]

## Sheet: Table S1
Table S2. Risk estimates per allele for 13 SNPs in lung, bladder and laryngeal cancer group.
		Lung cancer										Bladder cancer										Laryngeal cancer
				unadjusted results				results adjusted for smoking status						unadjusted results				results adjusted for smoking status						unadjusted results				results adjusted for smoking status
rs#	Allel	Cases	Controls	OR	p-value	95% Conf. Interval		OR	p-value	95% Conf. Interval		Cases	Controls	OR	p-value	95% Conf. Interval		OR	p-value	95% Conf. Interval		Cases	Controls	OR	p-value	95% Conf. Interval		OR	p-value	95% Conf. Interval
rs2736100	T	897 (52,5%)	951 (56,3%)	1,0	---	---	---	1,0	---	---	---	484 (56,1%)	494 (56,3%)	1	---	---	---	1	---	---	---	459 (55,6%)	459 (56,5%)	1	---	---	---	1	---	---	---
	G	813 (47,5%)	737 (43,7%)	1.16	0.024	1.02	1.33	1.12	0.157	0.95	1.3	378 (43,9%)	384 (43,7%)	1	0.961	0.83	1.22	1.04	0.722	0.84	1.3	367 (44,4%)	353 (43,5%)	1.04	0.694	0.85	1.3	1.01	0.918	0.82	1.24
rs2736098	G	1236 (74,4%)	1284 (77,1%)	1,0	---	---	---	1,0	---	---	---	646 (75,8%)	666 (77,8%)	1	---	---	---	1	---	---	---	627 (77,6%)	628 (78,7%)	1	---	---	---	1	---	---	---
	A	426 (25,6%)	382 (22,9%)	1.16213	0.067	0.989803	1.36447	1.23852	0.028	1.0235	1.49872	206 (24,2%)	190 (22,2%)	1.12201	0.324	0.892532	1.41048	1.21999	0.131	0.942285	1.57955	181 (22,4%)	170 (21,3%)	1.06762	0.591	0.840739	1.35572	1.08286	0.553	0.832332	1.40879
rs402710	C*	1153 (68,0%)	1071 (63,4%)	1,0	---	---	---	1,0	---	---	---	592 (67,3%)	562 (64,4%)	1	---	---	---	1	---	---	---	515 (64,5%)	530 (64,5%)	1	---	---	---	1	---	---	---
	T	543 (32,0%)	619 (36,6%)	0.818577	0.005	0.71104	0.942379	0.772901	0.002	0.65573	0.911009	288 (32,7%)	310 (35,6%)	0.885115	0.22	0.728341	1.07563	0.829761	0.101	0.66403	1.03686	283 (35,5%)	292 (35,5%)	0.997349	0.98	0.811824	1.22527	0.952446	0.663	0.764836	1.18608
rs1387630	T	1448 (86,2%)	1478 (88,2%)	1,0	---	---	---	1,0	---	---	---	739 (86,3%)	772 (88,7%)	1	---	---	---	1	---	---	---	701 (87,0%)	711 (87,3%)	1	---	---	---	1	---	---	---
	C	232 (13,8%)	198 (11,8%)	1.18804	0.09	0.973284	1.45019	1.20932	0.114	0.9553	1.53088	117 (13,7%)	98 (11,3%)	1.2487	0.13	0.936351	1.66524	1.4132	0.041	1.01411	1.96933	105 (13,0%)	103 (12,7%)	1.03298	0.825	0.775267	1.37637	1.08641	0.598	0.798325	1.47846
rs4324798	G	1551 (91,8%)	1583 (93,7%)	1,0	---	---	---	1,0	---	---	---	801 (94,9%)	814 (93,6%)	1	---	---	---	1	---	---	---	758 (92,9%)	767 (93,5%)	1	---	---	---	1	---	---	---
	A	139 (8,2%)	107 (6,3%)	1.31678	0.037	1.01649	1.70576	1.26746	0.133	0.930337	1.72674	43 (5,1%)	56 (6,4%)	0.772304	0.225	0.508614	1.1727	0.615339	0.042	0.385452	0.982333	58 (7,1%)	53 (6,5%)	1.11134	0.598	0.750535	1.64559	1.02132	0.919	0.67878	1.53672
rs3131379	C	1492 (90,4%)	1531 (93,4%)	1,0	---	---	---	1,0	---	---	---	764 (92,9%)	787 (93,9%)	1	---	---	---	1	---	---	---	710 (91,0%)	721 (93,2%)	1	---	---	---	1	---	---	---
	T	158 (9,6%)	109 (6,6%)	1.47022	0.003	1.14345	1.89038	1.36324	0.043	1.0101	1.83983	58 (7,1%)	51 (6,1%)	1.17748	0.418	0.792861	1.74868	0.996856	0.989	0.643539	1.54415	70 (9,0%)	53 (6,8%)	1.36259	0.112	0.930266	1.99584	1.30182	0.198	0.87112	1.94547
rs1545092	T	1052 (63,6%)	1003 (60,2%)	1,0	---	---	---	1,0	---	---	---	526 (62,8%)	511 (59,6%)	1	---	---	---	1	---	---	---	499 (64,8%)	479 (59,3%)	1	---	---	---	1	---	---	---
	C	602 (36,4%)	663 (39,8%)	0.86837	0.046	0.755785	0.997725	0.825932	0.023	0.700631	0.973642	312 (37,2%)	347 (40,4%)	0.873934	0.176	0.718885	1.06242	0.845707	0.138	0.67768	1.0554	271 (35,2%)	329 (40,7%)	0.782714	0.022	0.635104	0.964633	0.765308	0.021	0.610139	0.959939
rs4286803	T	1081 (65,5%)	1094 (66,0%)	1,0	---	---	---	1,0	---	---	---	525 (63,1%)	573 (66,6%)	1	---	---	---	1	---	---	---	478 (60,8%)	511 (63,9%)	1	---	---	---	1	---	---	---
	C	569 (34,5%)	564 (34,0%)	1.02189	0.772	0.882531	1.18326	1.01344	0.88	0.852078	1.20537	307 (36,9%)	287 (33,4%)	1.1625	0.135	0.954377	1.416	1.14826	0.223	0.919127	1.43451	308 (39,2%)	289 (36,1%)	1.13661	0.213	0.929093	1.39048	1.14676	0.219	0.92189	1.42649
rs1007475	A	1183 (70,5%)	1209 (71,8%)	1,0	---	---	---	1,0	---	---	---	605 (71,2%)	604 (69,6%)	1	---	---	---	1	---	---	---	573 (72,0%)	601 (73,8%)	1	---	---	---	1	---	---	---
	C	495 (29,5%)	475 (28,2%)	1.06482	0.409	0.917362	1.23597	1.18237	0.064	0.990155	1.4119	245 (28,8%)	264 (30,4%)	0.927488	0.473	0.754952	1.13945	0.936979	0.583	0.74267	1.18213	223 (28,0%)	213 (26,2%)	1.0969	0.407	0.88143	1.36504	1.08535	0.497	0.856772	1.37492
rs671330	G	1033 (62,2%)	1036 (61,8%)	1,0	---	---	---	1,0	---	---	---	505 (59,4%)	544 (62,4%)	1	---	---	---	1	---	---	---	483 (61,1%)	492 (61,0%)	1	---	---	---	1	---	---	---
	A	627 (37,8%)	640 (38,2%)	0.983104	0.808	0.856791	1.12804	0.94588	0.497	0.805666	1.1105	345 (40,6%)	328 (37,6%)	1.13355	0.206	0.933466	1.37651	1.17681	0.151	0.942573	1.46927	307 (38,9%)	314 (39,0%)	0.996054	0.969	0.817081	1.21423	0.958227	0.694	0.77487	1.18497
rs7452888	A	864 (51,9%)	859 (51,9%)	1,0	---	---	---	1,0	---	---	---	440 (53,4%)	463 (53,8%)	1	---	---	---	1	---	---	---	409 (51,9%)	414 (52,0%)	1	---	---	---	1	---	---	---
	G	800 (48,1%)	797 (48,1%)	0.997915	0.976	0.869707	1.14502	1.06167	0.47	0.902466	1.24896	384 (46,6%)	397 (46,2%)	1.01791	0.856	0.840001	1.2335	1.02586	0.815	0.828316	1.27051	379 (48,1%)	382 (48,0%)	1.00427	0.966	0.824665	1.22299	0.981946	0.867	0.793867	1.21458
rs8034191	T	991 (59,5%)	1097 (66,0%)	1,0	---	---	---	1,0	---	---	---	576 (67,4%)	557 (64,9%)	1	---	---	---	1	---	---	---	526 (66,4%)	531 (66,5%)	1	---	---	---	1	---	---	---
	C	675 (40,5%)	565 (34,0%)	1.32516	0.0002	1.1496	1.52752	1.34692	0.0005	1.13754	1.59484	278 (32,6%)	301 (35,1%)	0.897158	0.279	0.737138	1.09192	0.928061	0.507	0.74428	1.15722	266 (33,6%)	267 (33,5%)	1.00552	0.958	0.819602	1.2336	0.9694	0.781	0.778478	1.20715
rs16969968	G	993 (59,0%)	1115 (66,3%)	1,0	---	---	---	1,0	---	---	---	592 (67,7%)	571 (65,6%)	1	---	---	---	1	---	---	---	537 (65,6%)	552 (67,5%)	1	---	---	---	1	---	---	---
	A	691 (41,0%)	567 (33,7%)	1.37897	<0,0001	1.19554	1.59053	1.45115	<0,0001	1.22628	1.71727	282 (32,3%)	299 (34,4%)	0.912749	0.361	0.750488	1.11009	0.908273	0.393	0.728391	1.13258	281 (34,4%)	266 (32,5%)	1.08469	0.435	0.884374	1.33039	1.0406	0.72	0.836973	1.29377
*Note that in other studies minor allel (T) is the reference allel.
