# Supplementary material for: Smoking Related Cancers and Loci at Chromosomes 15q25, 5p15, 6p22.1 and 6p21.33 in the Polish Population
Source: PLoS One. 2011 Sep 22;6(9):e25057. doi: 10.1371/journal.pone.0025057 (PMC3178595; doi:10.1371/journal.pone.0025057)
Supplement: Table S3 — Risk estimates per genotype for 13 SNPs in lung, bladder and laryngeal cancer group. (XLS) [file pone.0025057.s003.xls]

## Sheet: Table S2
Table S3. Risk estimates per genotype for 13 SNPs in lung, bladder and laryngeal cancer group.
		Lung cancer										Bladder cancer										Laryngeal cancer
				unadjusted results				results adjusted for smoking status						unadjusted results				results adjusted for smoking status						unadjusted results				results adjusted for smoking status
rs#	Genotype	Cases	Controls	OR	p-value	95% Conf. Interval		OR	p-value	95% Conf. Interval		Cases	Controls	OR	p-value	95% Conf. Interval		OR	p-value	95% Conf. Interval		Cases	Controls	OR	p-value	95% Conf. Interval		OR	p-value	95% Conf. Interval
rs2736100	TT	247 (28,9%)	263 (31,2%)	1	---	---	---	1,0	---	---	---	134 (31,1%)	134 (30,5%)	1	---	---	---	1	---	---	---	124 (30,0%)	130 (32,0%)	1	---	---	---	1	---	---	---
	TG	403 (47,1%)	425 (50,4%)	1.00966	0.932	0.809665	1.25905	1.05728	0.675	0.815098	1.37143	216 (50,1%)	226 (51,5%)	0.955752	0.77	0.705559	1.29466	1.07816	0.671	0.762243	1.52501	211 (51,1%)	199 (49,0%)	1.11161	0.508	0.812771	1.52032	1.09991	0.579	0.785629	1.53992
	GG	205 (24,0%)	156 (18,5%)	1.39923	0.015	1.06691	1.83505	1.26703	0.143	0.923238	1.73885	81 (18,8%)	79 (18,0%)	1.02532	0.9	0.693056	1.51687	1.07239	0.757	0.688715	1.66982	78 (18,9%)	77 (19,0%)	1.062	0.768	0.712178	1.58366	0.99889	0.996	0.653094	1.52778
rs2736098	GG	459 (55,2%)	489 (58,7%)	1	---	---	---	1,0	---	---	---	239 (56,1%)	260 (60,7%)	1	---	---	---	1	---	---	---	238 (58,9%)	250 (62,7%)	1	---	---	---	1	---	---	---
	GA	318 (38,3%)	306 (36,7%)	1.10714	0.324	0.904514	1.35515	1.2018	0.134	0.945169	1.5281	168 (39,4%)	146 (34,1%)	1.25179	0.12	0.943356	1.66107	1.39299	0.044	1.00918	1.92278	151 (37,4%)	128 (32,1%)	0.7503	0.412	0.377859	1.48984	0.867702	0.722	0.397061	1.8962
	AA	54 (6,5%)	38 (4,6%)	1.51393	0.061	0.980784	2.3369	1.64757	0.059	0.98093	2.76726	19 (4,5%)	22 (5,1%)	0.939521	0.848	0.496162	1.77906	1.069	0.852	0.529639	2.15762	15 (3,7%)	21 (5,3%)	1.39149	0.1	0.938338	2.06347	1.33718	0.171	0.882269	2.02665
rs402710	CC	398 (46,9%)	342 (40,5%)	1	---	---	---	1,0	---	---	---	199 (45,2%)	187 (42,9%)	1	---	---	---	1	---	---	---	161 (40,4%)	172 (41,8%)	1	---	---	---	1	---	---	---
	CT	357 (42,1%)	387 (45,8%)	0.792684	0.026	0.646476	0.97196	0.752847	0.021	0.591515	0.958182	194 (44,1%)	188 (43,1%)	0.969689	0.831	0.73069	1.28686	0.941454	0.712	0.683183	1.29736	193 (48,4%)	186 (45,3%)	1.10853	0.493	0.825718	1.4882	1.10223	0.552	0.799944	1.51875
	TT	93 (11,0%)	116 (13,7%)	0.688919	0.018	0.505934	0.938085	0.609954	0.007	0.426605	0.872105	47 (10,7%)	61 (14,0%)	0.72403	0.141	0.471178	1.11257	0.614375	0.053	0.375208	1.00599	45 (11,3%)	53 (12,9%)	0.907067	0.672	0.577384	1.425	0.812194	0.389	0.506076	1.30348
rs1387630	TT	626 (74,5%)	657 (78,4%)	1	---	---	---	1,0	---	---	---	318 (74,3%)	343 (78,9%)	1	---	---	---	1	---	---	---	305 (75,7%)	313 (76,9%)	1	---	---	---	1	---	---	---
	TC	196 (23,3%)	164 (19,6%)	1.25431	0.058	0.992079	1.58584	1.32887	0.047	1.00367	1.75943	103 (24,1%)	86 (19,8%)	1.29183	0.122	0.933932	1.78688	1.37926	0.091	0.950218	2.00201	91 (22,6%)	85 (20,9%)	1.09867	0.582	0.785861	1.53599	1.1806	0.371	0.82078	1.69816
	CC	18 (2,1%)	17 (2,0%)	1.11126	0.758	0.567596	2.17565	0.996772	0.993	0.465328	2.13517	7 (1,6%)	6 (1,4%)	1.25839	0.682	0.418442	3.78436	2.34678	0.204	0.629975	8.74223	7 (1,7%)	9 (2,2%)	0.798179	0.659	0.293563	2.17019	0.822061	0.712	0.290851	2.32348
rs4324798	GG	715 (84,6%)	741 (87,7%)	1	---	---	---	1,0	---	---	---	379 (89,8%)	380 (87,4%)	1	---	---	---	1	---	---	---	351 (86,0%)	358 (87,3%)	1	---	---	---	1	---	---	---
	GA	121 (14,3%)	101 (12,0%)	1.24158	0.135	0.935146	1.64844	1.13338	0.468	0.807955	1.58986	43 (10,2%)	54 (12,4%)	0.798397	0.299	0.52191	1.22136	0.640876	0.068	0.397406	1.03351	56 (13,7%)	51 (12,4%)	1.11994	0.585	0.745529	1.68237	1.03148	0.886	0.674618	1.57712
	AA	9 (1,1%)	3 (0,4%)	3.10909	0.09	0.838328	11.5306	5.09575	0.062	0.920593	28.2065	0 (0,0%)	1 (0,2%)	--	--	--	--	--	--	--	--	1 (0,2%)	1 (0,2%)	1.01994	0.989	0.0635475	16.3702	0.830747	0.896	0.0517127	13.3456
rs3131379	CC	679 (82,3%)	714 (87,1%)	1	---	---	---	1,0	---	---	---	355 (86,4%)	368 (87,8%)	1	---	---	---	1	---	---	---	321 (82,3%)	335 (86,6%)	1	---	---	---	1	---	---	---
	CT	134 (16,2%)	103 (12,6%)	1.36803	0.027	1.03653	1.80555	1.24677	0.191	0.895547	1.73574	54 (13,1%)	51 (12,2%)	1.0976	0.656	0.728758	1.65311	0.887328	0.607	0.562715	1.3992	68 (17,4%)	51 (13,2%)	1.04361	0.976	0.0650017	16.7554	0.866239	0.919	0.0539012	13.9212
	TT	12 (1,5%)	3 (0,4%)	4.20619	0.027	1.18182	14.9701	4.3616	0.071	0.879958	21.6187	2 (0,5%)	0 (0,0%)	--	--	--	--	--	--	--	--	1 (0,3%)	1 (0,3%)	---	---	---	---	---	---	---	---
rs1545092	TT	332 (40,1%)	313 (37,6%)	1	---	---	---	1,0	---	---	---	165 (39,4%)	153 (35,7%)	1	---	---	---	1	---	---	---	157 (40,8%)	139 (34,4%)	1	---	---	---	1	---	---	---
	TC	388 (46,9%)	377 (45,3%)	0.970279	0.778	0.786804	1.19654	0.860746	0.235	0.67199	1.10252	196 (46,8%)	205 (47,8%)	0.886563	0.423	0.660408	1.19016	0.805317	0.203	0.576896	1.12418	185 (48,1%)	201 (49,8%)	0.814875	0.186	0.601695	1.10358	0.771229	0.119	0.556517	1.06878
	CC	107 (12,9%)	143 (17,2%)	0.70543	0.02	0.525586	0.946812	0.666006	0.021	0.471299	0.94115	58 (13,8%)	71 (16,6%)	0.75749	0.185	0.502325	1.14227	0.73568	0.196	0.461875	1.1718	43 (11,2%)	64 (15,8%)	0.594845	0.023	0.379727	0.931827	0.582197	0.03	0.357125	0.949116
rs4286803	TT	342 (41,5%)	358 (43,2%)	1	---	---	---	1,0	---	---	---	172 (41,3%)	190 (44,2%)	1	---	---	---	1	---	---	---	148 (37,7%)	164 (41,0%)	1	---	---	---	1	---	---	---
	TC	397 (48,1%)	378 (45,6%)	1.0994	0.364	0.896112	1.3488	1.0804	0.528	0.849623	1.37387	181 (43,5%)	193 (44,9%)	1.03597	0.811	0.77574	1.38349	1.02893	0.865	0.74097	1.42878	182 (46,3%)	183 (45,8%)	1.10205	0.529	0.814421	1.49127	1.13582	0.44	0.822093	1.56928
	CC	86 (10,4%)	93 (11,2%)	0.967993	0.846	0.696932	1.34448	0.959341	0.834	0.650666	1.41445	63 (15,1%)	47 (10,9%)	1.4807	0.074	0.962807	2.27718	1.43135	0.145	0.883625	2.31859	63 (16,0%)	53 (13,3%)	1.31719	0.207	0.858906	2.01998	1.32392	0.239	0.829501	2.11303
rs1007475	AA	419 (49,9%)	433 (51,4%)	1	---	---	---	1,0	---	---	---	217 (51,1%)	211 (48,6%)	1	---	---	---	1	---	---	---	205 (51,5%)	225 (55,3%)	1	---	---	---	1	---	---	---
	AC	345 (41,1%)	343 (40,7%)	1.03944	0.706	0.850227	1.27076	1.09613	0.446	0.865461	1.38827	171 (40,2%)	182 (41,9%)	0.913582	0.53	0.689144	1.21111	0.967051	0.837	0.702559	1.33112	163 (41,0%)	151 (37,1%)	1.18478	0.254	0.885435	1.58534	1.14233	0.407	0.833815	1.565
	CC	75 (8,9%)	66 (7,8%)	1.17433	0.378	0.821749	1.6782	1.57679	0.041	1.01873	2.44054	37 (8,7%)	41 (9,4%)	0.877487	0.596	0.541271	1.42255	0.842608	0.538	0.488366	1.4538	30 (7,5%)	31 (7,6%)	1.06216	0.826	0.621171	1.81621	1.08335	0.787	0.6057	1.93766
rs671330	GG	339 (40,8%)	316 (37,7%)	1	---	---	---	1,0	---	---	---	145 (34,1%)	174 (39,9%)	1	---	---	---	1	---	---	---	152 (38,5%)	152 (37,7%)	1	---	---	---	1	---	---	---
	GA	355 (42,8%)	404 (48,2%)	0.819095	0.062	0.664393	1.00982	0.754088	0.025	0.589173	0.965164	215 (50,6%)	196 (45,0%)	1.31633	0.066	0.981694	1.76503	1.24886	0.193	0.893765	1.74503	179 (45,3%)	188 (46,7%)	0.952128	0.752	0.702511	1.29044	0.903335	0.545	0.649962	1.25548
	AA	136 (16,4%)	118 (14,1%)	1.07435	0.628	0.803632	1.43625	1.01664	0.925	0.7219	1.43172	65 (15,3%)	66 (15,1%)	1.18182	0.421	0.786454	1.77594	1.34095	0.215	0.843341	2.13216	64 (16,2%)	63 (15,6%)	1.01587	0.941	0.671373	1.53714	0.944194	0.799	0.607215	1.46818
rs7452888	AA	217 (26,1%)	222 (26,8%)	1	---	---	---	1,0	---	---	---	118 (28,6%)	123 (28,6%)	1	---	---	---	1	---	---	---	106 (26,9%)	108 (27,1%)	1	---	---	---	1	---	---	---
	AG	430 (51,7%)	415 (50,1%)	1.06002	0.62	0.841678	1.335	1.12252	0.399	0.858139	1.46835	204 (49,5%)	217 (50,5%)	0.979927	0.9	0.713902	1.34508	1.03278	0.86	0.722132	1.47707	197 (50,0%)	198 (49,7%)	1.01372	0.936	0.726801	1.41391	0.953439	0.797	0.663118	1.37087
	GG	185 (22,2%)	191 (23,1%)	0.990904	0.948	0.75231	1.30517	1.11894	0.498	0.808169	1.54921	90 (21,8%)	90 (20,9%)	1.04237	0.833	0.708431	1.53373	1.05143	0.819	0.684313	1.61551	91 (23,1%)	92 (23,1%)	1.00779	0.969	0.679142	1.49548	0.965259	0.871	0.630715	1.47725
rs8034191	TT	286 (34,3%)	368 (44,3%)	1	---	---	---	1,0	---	---	---	198 (46,4%)	185 (43,1%)	1	---	---	---	1	---	---	---	173 (43,7%)	185 (46,4%)	1	---	---	---	1	---	---	---
	TC	419 (50,3%)	361 (43,4%)	1.49344	0.0002	1.21178	1.84058	1.56339	0.0004	1.22102	2.00175	180 (42,2%)	187 (43,6%)	0.899368	0.468	0.675362	1.19767	0.916687	0.602	0.661217	1.27086	180 (45,5%)	161 (40,4%)	1.19556	0.238	0.888412	1.6089	1.26145	0.158	0.913553	1.74185
	CC	128 (15,4%)	102 (12,3%)	1.6147	0.0018	1.19314	2.1852	1.62624	0.0076	1.13662	2.32676	49 (11,5%)	57 (13,3%)	0.803207	0.319	0.521853	1.23625	0.869616	0.568	0.538291	1.40488	43 (10,9%)	53 (13,3%)	0.867597	0.538	0.551805	1.36411	0.756483	0.256	0.467544	1.22398
rs16969968	GG	280 (33,3%)	373 (44,4%)	1	---	---	---	1,0	---	---	---	204 (46,7%)	191 (43,9%)	1	---	---	---	1	---	---	---	173 (42,3%)	192 (46,9%)	1	---	---	---	1	---	---	---
	GA	433 (51,4%)	369 (43,9%)	1.56319	<0,0001	1.26952	1.92479	1.67546	<0,0001	1.31268	2.13849	184 (42,1%)	189 (43,4%)	0.911505	0.521	0.686769	1.20979	0.858828	0.353	0.622754	1.18439	191 (46,7%)	168 (41,1%)	1.26177	0.118	0.942366	1.68942	1.28277	0.122	0.935266	1.75939
	AA	129 (15,3%)	99 (11,8%)	1.73582	0.0004	1.28041	2.35322	1.88718	0.0005	1.31961	2.69885	49 (11,2%)	55 (12,6%)	0.834136	0.411	0.541177	1.28568	0.865397	0.559	0.533038	1.40499	45 (11,0%)	49 (12,0%)	1.01923	0.934	0.647395	1.60463	0.902301	0.674	0.559304	1.45564
*Note that in other studies minor allele (T) is the reference allele.
